# Supplementary material for: Head and Neck Cancer Types and Risks of Cervical–Cranial Vascular Complications within 5 Years after Radiation Therapy
Source: J Pers Med. 2022 Jun 29;12(7):1060. doi: 10.3390/jpm12071060 (PMC9317699; doi:10.3390/jpm12071060)
Supplement: Supplementary file 1 [file jpm-12-01060-s001.zip]

Archive with 1 entries (1 files):
- jpm-1756393-supplementary.pdf
